# Supplementary material for: [1,3]Thiazolo[3,2-b][1,2,4]triazolium Salts as Effective Antimicrobial Agents: Synthesis, Biological Activity Evaluation, and Molecular Docking Studies
Source: Int J Mol Sci. 2025 Jul 16;26(14):6845. doi: 10.3390/ijms26146845 (PMC12294876; doi:10.3390/ijms26146845)
Supplement: Supplementary file 1 [file ijms-26-06845-s001.zip]

Archive with 1 entries (1 files):
- ijms-3688746-supplementary.pdf
